# Supplementary material for: The Protective Role of Glutathione against Doxorubicin-Induced Cardiotoxicity in Human Cardiac Progenitor Cells
Source: Int J Mol Sci. 2023 Jul 28;24(15):12070. doi: 10.3390/ijms241512070 (PMC10419046; doi:10.3390/ijms241512070)
Supplement: Supplementary file 1 [file ijms-24-12070-s001.zip]

Archive with 1 entries (1 files):
- ijms-2476000-supplementary.pptx
